# Supplementary material for: Exploring the pathogenesis of depression and potential antidepressants through the integration of reverse network pharmacology, molecular docking, and molecular dynamics
Source: Medicine (Baltimore). 2023 Nov 3;102(44):e35793. doi: 10.1097/MD.0000000000035793 (PMC10627659; doi:10.1097/MD.0000000000035793)
Supplement: Supplementary file 1 [file medi-102-e35793-s001.xlsx]

## Sheet: Sheet1
Type	Name	Degree
Ingredients	quercetin	Degree: 191.0
Ingredients	luteolin	Degree: 94.0
Ingredients	apigenin	Degree: 84.0
Ingredients	beta-elemene	Degree: 49.0
Ingredients	lupeol	Degree: 43.0
Ingredients	genistein	Degree: 14.0
Ingredients	baicalein	Degree: 11.0
Ingredients	aloe-emodin	Degree: 10.0
Ingredients	chrysin	Degree: 8.0
Ingredients	rosmarinic acid	Degree: 6.0
Ingredients	eupatilin	Degree: 5.0
Ingredients	cucurbitacin b	Degree: 5.0
Ingredients	(-)-epigallocatechin-3-gallate	Degree: 4.0
Ingredients	resveratrol	Degree: 4.0
Ingredients	oroxylin a	Degree: 4.0
Ingredients	progesterone	Degree: 3.0
Ingredients	chelidonine	Degree: 2.0
Ingredients	ellipticine	Degree: 2.0
Gene	CCNB1	Degree: 15.0
Gene	MS4A2	Degree: 2.0
Gene	SERPINE1	Degree: 2.0
Gene	SPP1	Degree: 1.0
Gene	FCER1A	Degree: 1.0
Gene	IGFBP3	Degree: 1.0
Gene	CCL3	Degree: 1.0
Herbs	Oroxyli Semen	Degree: 7.0
Herbs	Chrysanthemi Flos	Degree: 6.0
Herbs	Perilla Frutescens	Degree: 5.0
Herbs	Ephedra Herba	Degree: 5.0
Herbs	Schizonepetae Herba	Degree: 5.0
Herbs	Carthami Flos	Degree: 5.0
Herbs	Menthae Herba	Degree: 5.0
Herbs	Hippophae Fructus	Degree: 4.0
Herbs	Alpiniae Officinarum Rhizome	Degree: 4.0
Herbs	Scutellariae Radix	Degree: 4.0
Herbs	Flos Genkwa	Degree: 4.0
Herbs	Cayratiae Japonicae Herba	Degree: 4.0
Herbs	Gnaphalii Affinis Herba	Degree: 4.0
Herbs	Artemisia Annua L.	Degree: 4.0
Herbs	Gossampiniflos	Degree: 4.0
Herbs	Portulacae Herba	Degree: 4.0
Herbs	Glechomae Herba	Degree: 4.0
Herbs	Schizonepetae Spica	Degree: 4.0
Herbs	Lonicerae Japonicae Flos	Degree: 4.0
Herbs	Polygoni Cuspidati Rhizoma Et Radix	Degree: 4.0
Herbs	Scutellariae Barbatae Herba	Degree: 4.0
Herbs	Sophorae Tonkinensis Radix Et Rhizome	Degree: 3.0
Herbs	Lysimachiae Herba	Degree: 3.0
Herbs	Puerariae Flos	Degree: 3.0
Herbs	Centipedae Herba	Degree: 3.0
Herbs	Platycladi Cacumen	Degree: 3.0
Herbs	Fructussophorae	Degree: 3.0
Herbs	Phellodendri Amurensis Cortex	Degree: 3.0
Herbs	Aloe	Degree: 3.0
Herbs	Erigeron Breviscapus	Degree: 3.0
Herbs	Asteris Radix Et Rhizoma	Degree: 3.0
Herbs	Euphorbiae Helioscopiae Herba	Degree: 3.0
Herbs	Coriandri Sativi Herba	Degree: 3.0
Herbs	Phyllanthi Fructus	Degree: 3.0
Herbs	Epimrdii Herba	Degree: 3.0
Herbs	Ginkgo Folium	Degree: 3.0
Herbs	Chrysanthemi Indici Flos	Degree: 3.0
Herbs	Moslae Herba	Degree: 3.0
Herbs	Cyperi Rhizoma	Degree: 3.0
Herbs	Agrimonia Eupatoria	Degree: 3.0
Herbs	Saussureae Involucratae Herba	Degree: 3.0
Herbs	Belamcandae Rhizome	Degree: 3.0
Herbs	Fructus Ligustri Lucidi	Degree: 3.0
Herbs	Equiseti Hiemalis Herba	Degree: 3.0
Herbs	Ecliptae Herba	Degree: 3.0
Herbs	Viticis Fructus	Degree: 3.0
Herbs	Verbenae Herb	Degree: 3.0
Herbs	Trachelospermumjasminoides	Degree: 3.0
Herbs	Apocyniveneti Folium	Degree: 3.0
Herbs	Sophorae Flavescentis Radix	Degree: 3.0
Herbs	Spatholobus Suberectus Dunn	Degree: 3.0
Herbs	Trigonellae Semen	Degree: 3.0
Herbs	Pteridis Multifidae Herba	Degree: 3.0
Herbs	Lobeliae Chinensis Herba	Degree: 3.0
Herbs	Herba Patriniae	Degree: 3.0
Herbs	Acoritataninowii Rhizoma	Degree: 2.0
Herbs	Lysimachiae Foenigraeci Herba	Degree: 2.0
Herbs	Isatidis Radix	Degree: 2.0
Herbs	Campsis Flos	Degree: 2.0
Herbs	Herba Sarcandrae	Degree: 2.0
Herbs	Hoveniae Dulcis Semen	Degree: 2.0
Herbs	Gardeniae Fructus	Degree: 2.0
Herbs	Artemisiae Scopariae Herba	Degree: 2.0
Herbs	Leonuri Herba	Degree: 2.0
Herbs	Solidaginis Herba	Degree: 2.0
Herbs	Tamaricis Cacumen	Degree: 2.0
Herbs	Linderae Radix	Degree: 2.0
Herbs	Potentillae Chinensis Herba	Degree: 2.0
Herbs	Smilacis Glabrae Rhixoma	Degree: 2.0
Herbs	Herba Clematidis Aethusaefoliae	Degree: 2.0
Herbs	Ilicis Purpureae Folium	Degree: 2.0
Herbs	Herba Taxilli	Degree: 2.0
Herbs	Mori Cortex	Degree: 2.0
Herbs	Panax Notoginseng (Burk.) F. H. Chen Ex C. Chow	Degree: 2.0
Herbs	Cistanches Herba	Degree: 2.0
Herbs	Ginseng Folium	Degree: 2.0
Herbs	Eriobotryae Folium	Degree: 2.0
Herbs	Rose Rugosae Flos	Degree: 2.0
Herbs	Myrrha	Degree: 2.0
Herbs	Lunulatae Herba	Degree: 2.0
Herbs	Ephedrae Radix Et Rhizoma	Degree: 2.0
Herbs	Farfarae Flos	Degree: 2.0
Herbs	Ilicis Cornutae Folium Immayuri	Degree: 2.0
Herbs	Calendula Officinalis	Degree: 2.0
Herbs	Rosae Laevigatae Fructus	Degree: 2.0
Herbs	Centella Asiatica (L.) Urban[Hydro-Cotyle Asiatica L.]	Degree: 2.0
Herbs	Hedysarum Multijugum Maxim.	Degree: 2.0
Herbs	Phellodendri Chinrnsis Cortex	Degree: 2.0
Herbs	Zanthoxyli Pericarpium	Degree: 2.0
Herbs	Euonymi Alati Ramulus	Degree: 2.0
Herbs	Pogostemon Cablin (Blanco) Benth.	Degree: 2.0
Herbs	Lycii Fructus	Degree: 2.0
Herbs	Folium Ilicis Cornutae	Degree: 2.0
Herbs	Rubi Fructus	Degree: 2.0
Herbs	Eucommiae Cortex	Degree: 2.0
Herbs	Jujubae Fructus	Degree: 2.0
Herbs	Ailanthi Cortex	Degree: 2.0
Herbs	Plantaginis Semen	Degree: 2.0
Herbs	Microctis Folium	Degree: 2.0
Herbs	Glehniae Radix	Degree: 2.0
Herbs	Ampelopsis Japonica	Degree: 2.0
Herbs	Ginkgo Semen	Degree: 2.0
Herbs	Folium Artemisiae Argyi	Degree: 2.0
Herbs	Polygonati Rhizoma	Degree: 2.0
Herbs	Arum Ternatum Thunb.	Degree: 2.0
Herbs	Actinidia Chinensis Planch	Degree: 2.0
Herbs	Cassiae Semen	Degree: 2.0
Herbs	Perillae Fructus	Degree: 2.0
Herbs	Aurantii Fructus Immaturus	Degree: 2.0
Herbs	Echinopsis Radix	Degree: 2.0
Herbs	Inulae Flos	Degree: 2.0
Herbs	Prunellae Spica	Degree: 2.0
Herbs	Santalum Album L．	Degree: 2.0
Herbs	Granati Pericarpium	Degree: 2.0
Herbs	Buddlejae Flos	Degree: 2.0
Herbs	Humulus Scandens (Lour.) Merr.	Degree: 2.0
Herbs	Nelumbinis Plumula	Degree: 2.0
Herbs	Nelumbinis Stamen	Degree: 2.0
Herbs	Forsythiae Fructus	Degree: 2.0
Herbs	Geranium Wilfordii Maxim.	Degree: 2.0
Herbs	Cichorii Radix	Degree: 2.0
Herbs	Rhizoma Fagopyri Cymosi	Degree: 2.0
Herbs	Inulae Herba	Degree: 2.0
Herbs	Cannabis Sativa L.	Degree: 2.0
Herbs	Peanut Skin	Degree: 2.0
Herbs	Bidentis Bipinnatae Herba	Degree: 2.0
Herbs	Herbahypericiperforati	Degree: 2.0
Herbs	Spirodelae Herba	Degree: 2.0
Herbs	Alpinia Katsumadai Hayat	Degree: 2.0
Herbs	Malvae Fructus	Degree: 2.0
Herbs	Codonopsis Radix	Degree: 2.0
Herbs	Radix Salviae	Degree: 2.0
Herbs	Sedi Herba	Degree: 2.0
Herbs	Broussonetiae Fructus	Degree: 2.0
Herbs	Plantaginis Herba	Degree: 2.0
Herbs	Dolichos Lablab L	Degree: 2.0
Herbs	Polygoni Avicularis Herba	Degree: 2.0
Herbs	Siphonostegiae Herba	Degree: 2.0
Herbs	Dictamni Cortex	Degree: 2.0
Herbs	Anisi Stellati Fructus	Degree: 2.0
Herbs	Alpiniae Oxyphyliae Fructus	Degree: 1.0
Herbs	Selaginella Doederleinii Hieron	Degree: 1.0
Herbs	Herba Selaginellae Moellendorfii	Degree: 1.0
Herbs	Citri Exocarpium Rubrum	Degree: 1.0
Herbs	Citri Grandis Exocarpium	Degree: 1.0
Herbs	Lygodii Spora	Degree: 1.0
Herbs	Herba Clinopodii Polycephali.	Degree: 1.0
Herbs	Lycii Cortex	Degree: 1.0
Herbs	Dichroae Radix	Degree: 1.0
Herbs	Figwort Root	Degree: 1.0
Herbs	Flemingia Prostrata Roxb	Degree: 1.0
Herbs	Strychni Semen	Degree: 1.0
Herbs	Gentianae Radix Et Rhozima	Degree: 1.0
Herbs	Meliae Azedarach Fructus	Degree: 1.0
Herbs	Meliae Cortex	Degree: 1.0
Herbs	Abri Herba	Degree: 1.0
Herbs	Viscum Angulatum Heyne	Degree: 1.0
Herbs	Canavaliae Semen	Degree: 1.0
Herbs	Bombyx Mori L.	Degree: 1.0
Herbs	Radix et Rhizoma Ligustici Chinesis	Degree: 1.0
Herbs	Curcumae Radix	Degree: 1.0
Herbs	Magnoliae Flos	Degree: 1.0
Herbs	Asari Radix Et Rhizoma	Degree: 1.0
Herbs	Arisaematis Rhizoma	Degree: 1.0
Herbs	Zingiber Officinale Roscoe	Degree: 1.0
Herbs	Rhizome Of Whiteback Greenbrier	Degree: 1.0
Herbs	Cnidii Fructus	Degree: 1.0
Herbs	Kaempferiae Rhizoma	Degree: 1.0
Herbs	Notoginseng Flos	Degree: 1.0
Herbs	Panax Ginseng C. A. Mey.	Degree: 1.0
Herbs	Fructus Arctii	Degree: 1.0
Herbs	Aristolochiae Fructus	Degree: 1.0
Herbs	Piperis Fructus	Degree: 1.0
Herbs	Ginsen Radix Et Rhizoma Rubra	Degree: 1.0
Herbs	Cinnamomi Ramulus	Degree: 1.0
Herbs	Curcumae Rhizoma	Degree: 1.0
Herbs	Chuanxiong Rhizoma	Degree: 1.0
Herbs	Borneolum Syntheticum	Degree: 1.0
Herbs	A. Dahurica (Fisch.) Benth. Et Hook	Degree: 1.0
Herbs	Bolbostemae Paniculati Bulbus	Degree: 1.0
Herbs	Trichosanthis Radix	Degree: 1.0
Herbs	Picrorhizae Rhizoma	Degree: 1.0
Herbs	Calyx Cucumis	Degree: 1.0
Herbs	Radix Puerariae	Degree: 1.0
Herbs	Semiaquilegiae Radix	Degree: 1.0
Herbs	Sojae Semen Nigrum	Degree: 1.0
Herbs	Sojae Semen Praeparatum	Degree: 1.0
Herbs	Iridis Tectori Rhizoma	Degree: 1.0
Herbs	Chelidonii Herba	Degree: 1.0
Herbs	Boehmeriae Rhizoma Et Radix	Degree: 1.0
Herbs	Gleditsiae Spina	Degree: 1.0
Herbs	Semen Pruni	Degree: 1.0
Herbs	Houttuyniae Herba	Degree: 1.0
Herbs	Daturae Flos	Degree: 1.0
Herbs	Corydalis Rhizoma	Degree: 1.0
Herbs	Allium Azureum Ledeb.	Degree: 1.0
Herbs	Stachyurimedulla Helwingiaemedulla	Degree: 1.0
Herbs	Herba Cirsii	Degree: 1.0
Herbs	Croci Stigma	Degree: 1.0
Herbs	Evodiae Fructus	Degree: 1.0
Herbs	Sapindi Mukorossiperic Arpium	Degree: 1.0
Herbs	Mume Fructus	Degree: 1.0
Herbs	Vaccariae Semen	Degree: 1.0
Herbs	Cotyledon Fimbriata Turcz.	Degree: 1.0
Herbs	Cuscutae Semen	Degree: 1.0
Herbs	Lepidii Semen Descurainiae Semen	Degree: 1.0
Herbs	Asparagi Radix	Degree: 1.0
Herbs	Semen Aesculi	Degree: 1.0
Herbs	Polygoni Orientalis Fructus	Degree: 1.0
Herbs	Silybum Marianum	Degree: 1.0
Herbs	Kaki Calyx	Degree: 1.0
Herbs	Pyrrosiae Folium	Degree: 1.0
Herbs	Salviae Chinensis Herba	Degree: 1.0
Herbs	Crataegi Folium	Degree: 1.0
Herbs	Astragali Cpmplanatisemen	Degree: 1.0
Herbs	Mori Follum	Degree: 1.0
Herbs	Mori Fructus	Degree: 1.0
Herbs	Saururi Herba	Degree: 1.0
Herbs	Prinsepiae Nux	Degree: 1.0
Herbs	Bistortae Rhizoma	Degree: 1.0
Herbs	Canarii Fructus	Degree: 1.0
Herbs	Peucedani Radix	Degree: 1.0
Herbs	Pollen Typhae	Degree: 1.0
Herbs	Achyranthis Bidentatae Radix	Degree: 1.0
Herbs	Rhododendronmolle	Degree: 1.0
Herbs	Celastri Orbiculati Fructus	Degree: 1.0
Herbs	Et Radix Patriniae Rhizoma	Degree: 1.0
Herbs	Chaenomeles Sinensis (Thouin) Koehne	Degree: 1.0
Herbs	Cortex Moutan	Degree: 1.0
Herbs	Rhododendri Daurici Folium	Degree: 1.0
Herbs	Herba Pyrolae	Degree: 1.0
Herbs	Solanum Nigrum Linn.	Degree: 1.0
Herbs	Receptaculum Nelumbinis	Degree: 1.0
Herbs	Litchi Semen	Degree: 1.0
Herbs	Trollius Chinensis	Degree: 1.0
Herbs	Gynostemmae Pentaphylli Herba	Degree: 1.0
Herbs	Impatientis Semen	Degree: 1.0
Herbs	Paederiae Scandentis Herba	Degree: 1.0
Herbs	Dioscoreaebulbiferae	Degree: 1.0
Herbs	Coptidis Rhizoma	Degree: 1.0
Herbs	Sophora Japonica L.	Degree: 1.0
Herbs	Saxifraga Stolonifera	Degree: 1.0
Herbs	Hedysari Radix	Degree: 1.0
Herbs	Folium Nelumbinis	Degree: 1.0
Herbs	Sargassum	Degree: 1.0
Herbs	Choerospondiatis Fructus	Degree: 1.0
Herbs	Eriocauli Flos	Degree: 1.0
Herbs	Uncariae Ramulus Cumuncis	Degree: 1.0
Herbs	Ailanthi Altissimae Fructus	Degree: 1.0
Herbs	Impatiens Balsamina	Degree: 1.0
Herbs	Potentillae Discoloris Herba	Degree: 1.0
Herbs	Catechu	Degree: 1.0
Herbs	Eucommiae Folium	Degree: 1.0
Herbs	Caryophylliflos	Degree: 1.0
Herbs	Radix Sanguisorbae	Degree: 1.0
Herbs	Euphorbiae Humifusae Herba	Degree: 1.0
Herbs	Hyperici Japonici Herber	Degree: 1.0
Herbs	Gleditsiae Fructus	Degree: 1.0
Herbs	Cyathulae Radix	Degree: 1.0
Herbs	Toosendan Fructus	Degree: 1.0
Herbs	Radix Bupleuri	Degree: 1.0
Herbs	Amomum Tsao-Ko Crevostet	Degree: 1.0
Herbs	Litseae Fructus	Degree: 1.0
Herbs	Hedyotis Diffusae Herba	Degree: 1.0
Herbs	Dysosmae Verspiellis Rhixoma Et Radix	Degree: 1.0
Herbs	Ardisiae Japonicae Herba	Degree: 1.0
Herbs	Andrographis Herba	Degree: 1.0
Herbs	Radix Paeoniae Rubra	Degree: 1.0
Herbs	Hemerocallis Radix	Degree: 1.0
Herbs	Radix Rhei Et Rhizome	Degree: 1.0
Herbs	Xanthii Fructus	Degree: 1.0
Herbs	Maydis Seigma	Degree: 1.0
Herbs	Commelinae Herba	Degree: 1.0
Herbs	Bruceae Fructus	Degree: 1.0
Herbs	Cymbopon Citratus(D C.) Stapf	Degree: 1.0
Herbs	Abrus Precatorius L.	Degree: 1.0
Herbs	Veronicae Peregrinae Herba	Degree: 1.0
Herbs	Pseudostellariae Radix	Degree: 1.0
Herbs	Eupatorium Fortunei Turcz	Degree: 1.0
Herbs	Fructus Carotae	Degree: 1.0
Herbs	Hordei Fructus Germinatus	Degree: 1.0
Herbs	Platycodon Grandiforus	Degree: 1.0
Herbs	Calyx Seu Fructus Physalis	Degree: 1.0
Herbs	Celosia Cristata L.	Degree: 1.0
Herbs	Drynariae Rhizoma	Degree: 1.0
Herbs	Junci Medulla	Degree: 1.0
Herbs	Hydnocarpi Anthelminticae Semen	Degree: 1.0
Herbs	Ajugae Decumbentis Herba	Degree: 1.0
Herbs	Chebulae Fructus	Degree: 1.0
